# Supplementary material for: Chemical Composition and Antimicrobial Activity of New Honey Varietals
Source: Int J Environ Res Public Health. 2023 Jan 30;20(3):2458. doi: 10.3390/ijerph20032458 (PMC9915547; doi:10.3390/ijerph20032458)
Supplement: Supplementary file 1 [file ijerph-20-02458-s001.zip]

Archive with 1 entries (1 files):
- ijerph-2114430-supplementary.pdf
